# Supplementary material for: Targeting Acute Myelogenous Leukemia Using Potent Human Dihydroorotate Dehydrogenase Inhibitors Based on the 2-Hydroxypyrazolo[1,5-a]pyridine Scaffold: SAR of the Biphenyl Moiety
Source: J Med Chem. 2021 Apr 12;64(9):5404–28. doi: 10.1021/acs.jmedchem.0c01549 (PMC8279415; doi:10.1021/acs.jmedchem.0c01549)
Supplement: Supplementary file 1 — jm0c01549_si_001.csv [file jm0c01549_si_001.csv]

Compound	SMILE	hDHODH IC50 ± SE (nM)	Log D7.4 ± SDc	Differentiation EC50 (µM) (C.L.95%)	Apoptosis EC50 (µM) (C.L.95%)	Cytoxicity (µM) (effect?30% ±SD)
Brequinar	FC(C=CC=C1)=C1C2=CC=C(C3=NC(C=CC(F)=C4)=C4C(C(O)=O)=C3C)C=C2	0.0018±0.0003		0.2651	0.2992	48 ± 112
6	OC1=NN2C=CC=CC2=C1C(NC3=C(F)C(F)=C(N4CCOCC4)C(F)=C3F)=O	57.4 ± 5.8	0.66 ± 0.08	nd	nd	nd
7	OC1=NN2C=CC=CC2=C1C(NC3=C(C(F)=C(C(F)=C3F)C4=CC=CS4)F)=O	1.37 ± 0.10	nd	nd	nd	nd
8	OC1=NN2C=CC=CC2=C1C(NC3=C(C(F)=C(C(F)=C3F)C4=CN=CC=C4)F)=O	7.19 ± 0.19	0.98 ± 0.03	nd	nd	nd
9	OC1=NN2C=CC=CC2=C1C(NC3=C(C(F)=C(C(F)=C3F)C4=CC(C(F)(F)F)=NC=C4)F)=O	55.4 ± 8.6	1.84 ± 0.06	nd	nd	nd
10	OC1=NN2C=CC=CC2=C1C(NC3=C(C(F)=C(C(F)=C3F)C4=CC=C(F)C=C4)F)=O	8.32 ± 1.36	Insoluble	nd	nd	nd
11	OC1=NN2C=CC=CC2=C1C(NC3=C(C(F)=C(C(F)=C3F)C4=CC(F)=CC=C4)F)=O	2.37 ± 0.35	2.09 ± 0.04	0.0589	0.2222	39 ± 3
12	OC1=NN2C=CC=CC2=C1C(NC3=C(C(F)=C(C(F)=C3F)C4=CC=C(C(F)(F)F)C=C4)F)=O	29.6 ± 3.2	Insoluble	nd	nd	nd
13	OC1=NN2C=CC=CC2=C1C(NC3=C(C(F)=C(C(F)=C3F)C4=CC(C(F)(F)F)=CC=C4)F)=O	3.01 ± 0.37	2.69 ± 0.03	0.032	0.0429	>100 µM
14	OC1=NN2C=CC=CC2=C1C(NC3=C(C(F)=C(C(F)=C3F)C4=CC(O)=CC=C4)F)=O	2.00 ± 0.67	1.82 ± 0.09	nd	nd	nd
15	OC1=NN2C=CC=CC2=C1C(NC3=C(C(F)=C(C(F)=C3F)C4=CC(OC(F)(F)F)=CC=C4)F)=O	2.62 ± 0.79	3.27 ± 0.19	0.028	0.0326	>100 µM
16	OC1=NN2C=CC=CC2=C1C(NC3=C(C(F)=C(C(F)=C3F)C4=CC(OC)=CC=C4)F)=O	1.47 ± 0.33	missing	0.0269	0.0296	68± 7
17	OC1=NN2C=CC=CC2=C1C(NC3=C(C(F)=C(C(F)=C3F)C4=CC(OCCC)=CC=C4)F)=O	1.45 ± 0.20	3.28 ± 0.12	0.0145	0.018	>100 µM
